# Supplementary material for: A New AS-PCR Method to Detect CSN201 Allele, Genotyping at Ca-Sensitive Caseins Loci and Milk Traits Association Studies in Autochthonous Lazio Goats
Source: Animals (Basel). 2023 Jan 9;13(2):239. doi: 10.3390/ani13020239 (PMC9854881; doi:10.3390/ani13020239)
Supplement: Supplementary file 1 [file animals-13-00239-s001.zip]

Archive with 1 entries (1 files):
- animals-2023764-supplementary.pdf
